# Supplementary material for: Orlistat Resensitizes Sorafenib-Resistance in Hepatocellular Carcinoma Cells through Modulating Metabolism
Source: Int J Mol Sci. 2022 Jun 10;23(12):6501. doi: 10.3390/ijms23126501 (PMC9223797; doi:10.3390/ijms23126501)
Supplement: Supplementary file 1 [file ijms-23-06501-s001.zip]

Archive with 1 entries (1 files):
- ijms-1720002-supplementary.pdf
